# Supplementary material for: Scoping review of 30 years of suicide prevention in university students around the world: efficacy, effectiveness, and cost-effectiveness
Source: Psicol Reflex Crit. 2022 Jul 19;35:22. doi: 10.1186/s41155-022-00227-x (PMC9294115; doi:10.1186/s41155-022-00227-x)
Supplement: Supplementary file 2 — Additional file 2. [file 41155_2022_227_MOESM2_ESM.xlsx]

## Sheet: Tab Haréli
Authors	Study title	Year	Database
Baux-Cazal L, Gokalsing E, Amadeo S, Messiah A.	[Suicidal behavior prevention for children under age 13: A systematic review].	2017	Pubmed
Santos, José Carlos; Erse, Maria Pedro; Simões, Rosa; Façanha, Jorge; Marques, Lúcia	+ Contigo na promoção da saúde mental e prevenção de comportamentos suicidários em meio escolar	2013	Scielo
Stallard, P; Phillips, R; Montgomery, A A; Spears, M; Anderson, R; Taylor, J; Araya, R; Lewis, G; Ukoumunne, O C; Millings, A; Georgiou, L; Cook, E; Sayal, K.	A cluster randomised controlled trial to determine the clinical effectiveness and cost-effectiveness of classroom-based cognitive-behavioural therapy (CBT) in reducing symptoms of depression in high-risk adolescents.	2013	BVS
Hussain N, Sprague S, Madden K, Hussain FN, Pindiprolu B, Bhandari M.	A comparison of the types of screening tool administration methods used for the detection of intimate partner violence: a systematic review and meta-analysis.	2015	Pubmed
Iyengar U, Snowden N, Asarnow JR, Moran P, Tranah T, Ougrin D.	A Further Look at Therapeutic Interventions for Suicide Attempts and Self-Harm in Adolescents: An Updated Systematic Review of Randomized Controlled Trials	2018	Pubmed
Carpenter, Delesha M; Lavigne, Jill E; Roberts, Courtney A; Zacher, Jessica; Colmenares, Evan W.	A review of suicide prevention programs and training policies for pharmacists.	2003	BVS
Ploeg, J; Ciliska, D; Dobbins, M; Hayward, S; Thomas, H; Underwood, J.	A systematic overview of adolescent suicide prevention programs.	1996	BVS
Calear, Alison L; Christensen, Helen; Freeman, Alexander; Fenton, Katherine; Busby Grant, Janie; van Spijker, Bregje; Donker, Tara	A systematic review of psychosocial suicide prevention interventions for youth	2016	BVS
Robinson, Jo; Cox, Georgina; Malone, Aisling; Williamson, Michelle; Baldwin, Gabriel; Fletcher, Karen; O'Brien, Matt	A systematic review of school-based interventions aimed at preventing, treating, and responding to suicide- related behavior in young people.	2013	BVS
Katz, Cara; Bolton, Shay-Lee; Katz, Laurence Y; Isaak, Corinne; Tilston-Jones, Toni; Sareen, Jitender	A systematic review of school-based suicide prevention programs	2013	BVS
Anton C Clifford, Christopher M Doran, Komla Tsey	A systematic review of suicide prevention interventions targeting indigenous peoples in Australia, United States, Canada and New Zealand	2013	Não sei.
Bennett, Kathryn; Rhodes, Anne E; Duda, Stephanie; Cheung, Amy H; Manassis, Katharina; Links, Paul; Mushquash, Christopher; Braunberger, Peter;Newton, Amanda S; Kutcher, Stanley; Bridge, Jeffrey A; Santos, Robert G; Manion, Ian G; Mclennan, John D; Bagnell, Alexa; Lipman, Ellen; Rice, Maureen; Szatmari, Peter.	A Youth Suicide Prevention Plan for Canada: A Systematic Review of Reviews.	2015	BVS
Bennett K, Rhodes AE, Duda S, Cheung AH, Manassis K, Links P, Mushquash C, Braunberger P, Newton AS, Kutcher S, Bridge JA, Santos RG, Manion IG, Mclennan JD, Bagnell A, Lipman E, Rice M, Szatmari P.	A Youth Suicide Prevention Plan for Canada: A Systematic Review of Reviews.	2015	Pubmed
Nikfar S, Rahimi R, Abdollahi M.	A meta-analysis of the efficacy and tolerability of interferon-β in multiple sclerosis, overall and by drug and disease type.	2010	Pubmed
Franco-Martín MA, Muñoz-Sánchez JL, Sainz-de-Abajo B, Castillo-Sánchez G, Hamrioui S, de la Torre-Díez I.	A Systematic Literature Review of Technologies for Suicidal Behavior Prevention	2018	Pubmed
Soares-Weiser K, Bravo Vergel Y, Beynon S, Dunn G, Barbieri M, Duffy S, Geddes J, Gilbody S, Palmer S, Woolacott N.	A systematic review and economic model of the clinical effectiveness and cost-effectiveness of interventions for preventing relapse in people with bipolar disorder.	2007	Pubmed
Harlow AF, Bohanna I, Clough A.	A systematic review of evaluated suicide prevention programs targeting indigenous youth.	2014	Pubmed
Okolie C, Dennis M, Simon Thomas E, John A.	A systematic review of interventions to prevent suicidal behaviors and reduce suicidal ideation in older people.	2017	Pubmed
Torok M, Calear A, Shand F, Christensen H.	A Systematic Review of Mass Media Campaigns for Suicide Prevention: Understanding Their Efficacy and the Mechanisms Needed for Successful Behavioral and Literacy Change.	2017	Pubmed
Manley G, Gardner AJ, Schneider KJ, Guskiewicz KM, Bailes J, Cantu RC, Castellani RJ, Turner M, Jordan BD, Randolph C, Dvořák J, Hayden KA, Tator CH, McCrory P, Iverson GL.	A systematic review of potential long-term effects of sport-related concussion.	2017	Pubmed
Calear AL, Christensen H, Freeman A, Fenton K, Busby Grant J, van Spijker B, Donker T.	A systematic review of psychosocial suicide prevention interventions for youth	2016	Pubmed
Chakraborty R, El-Jawahri AR, Litzow MR, Syrjala KL, Parnes AD, Hashmi SK.	A systematic review of religious beliefs about major end-of-life issues in the five major world religions.	2017	Pubmed
Hanratty D, Kilicaslan J, Wilding H, Castle D.	A systematic review of efficacy of Collaborative Assessment and Management of Suicidality (CAMS) in managing suicide risk and deliberate self-harm in adult populations.	2019	Pubmed
Katz C, Bolton SL, Katz LY, Isaak C, Tilston-Jones T, Sareen J; Swampy Cree Suicide PreventionTeam.	A systematic review of school-based suicide prevention programs.	2013	Pubmed
Davidson JR, Meoni P, Haudiquet V, Cantillon M, Hackett D.	Achieving remission with venlafaxine and fluoxetine in major depression: its relationship to anxiety symptoms.	2002	Pubmed
Barragán Torres, Lydia; González Vázquez, Julieta; Medina-Mora, María Elena; Ayala Velázquez, Héctor.	Adaptación de un modelo de intervención cognoscitivo-conductual para usuarios dependientes de alcohol y otras drogas a población mexicana: Un estudio piloto	2005	BVS
Barragán Torres, Lydia; González Vázquez, Julieta; Medina-Mora, María Elena; Ayala Velázquez, Héctor.	Adaptación de un modelo de intervención cognoscitivo-conductual para usuarios dependientes de alcohol y otras drogas a población mexicana: Un estudio piloto	2005	Scielo
Carol Rivas, Jean Ramsay, Laura Sadowski, Leslie L Davidson, Danielle Dunne, Sandra Eldridge, Kelsey Hegarty, Angela Taft, Gene Feder	Advocacy interventions to reduce or eliminate violence and promote the physical and psychosocial well‐being of women who experience intimate partner abuse	2015	Cochrane
Rivas C, Ramsay J, Sadowski L, Davidson LL, Dunne D, Eldridge S, Hegarty K, Taft A, Feder G.	Advocacy interventions to reduce or eliminate violence and promote the physical and psychosocial well-being of women who experience intimate partner abuse.	2015	Pubmed
Sasha Shepperd, Helen Doll, Simon Gowers, Anthony James, Mina Fazel, Ray Fitzpatrick, Jon Pollock	Alternatives to inpatient mental health care for children and young people	2009	Cochrane
Kalafat, John; Elias, Maurice	An Evaluation of a School-Based Suicide Awareness Intervention	1994	Eric
Lassi, Zohra S; Salam, Rehana A; Das, Jai K; Wazny, Kerri; Bhutta, Zulfiqar A.	An unfinished agenda on adolescent health: Opportunities for interventions.	2015	BVS
Sinclair LI, Christmas DM, Hood SD, Potokar JP, Robertson A, Isaac A, Srivastava S, Nutt DJ, Davies SJ.	Antidepressant-induced jitteriness/anxiety syndrome: systematic review.	2009	Pubmed
Bethan L Richards, Samuel L Whittle, Rachelle Buchbinder	Antidepressants for pain management in rheumatoid arthritis	2011	Cochrane
Hughes JR, Stead LF, Hartmann-Boyce J, Cahill K, Lancaster T.	Antidepressants for smoking cessation.	2014	Pubmed
Hughes JR, Stead LF, Lancaster T.	Antidepressants for smoking cessation.	2007	Pubmed
Ostuzzi G, Matcham F, Dauchy S, Barbui C, Hotopf M.	Antidepressants for the treatment of depression in people with cancer.	2018	Pubmed
Ostuzzi G, Matcham F, Dauchy S, Barbui C, Hotopf M.	Antidepressants for the treatment of depression in people with cancer.	2015	Pubmed
Hotopf M, Lewis G, Normand C.	Are SSRIs a cost-effective alternative to tricyclics?	1996	Pubmed
Fountoulakis KN, Vieta E, Schmidt F.	Aripiprazole monotherapy in the treatment of bipolar disorder: a meta-analysis.	2011	Pubmed
Sadeghiyeh T, Hosseini Biouki F, Mazaheri M, Zare-Shehneh M, Neamatzadeh H, Poursharif Z.	Association between Catechol-O-Methyltransferase Val158Met (158G/A) Polymorphism and Suicide Susceptibility: A Meta-analysis.	2017	Pubmed
Saunders KE, Hawton K, Fortune S, Farrell S.	Attitudes and knowledge of clinical staff regarding people who self-harm: a systematic review.	2012	Pubmed
Slotema CW, Blom JD, Niemantsverdriet MBA, Sommer IEC.	Auditory Verbal Hallucinations in Borderline Personality Disorder and the Efficacy of Antipsychotics: A Systematic Review.	2018	Pubmed
Dick, B; Sitter, H; Blau, E; Lind, N; Wege-Heuser, E; Kopp, I.	Behandlungspfade in Psychiatrie und Psychotherapie. / [Clinical pathways in psychiatry and psychotherapy].	2006	BVS
van der Feltz-Cornelis CM1, Sarchiapone M, Postuvan V, Volker D, Roskar S, Grum AT, Carli V, McDaid D, O'Connor R, Maxwell M, Ibelshäuser A, Van Audenhove C, Scheerder G, Sisask M, Gusmão R, Hegerl U.	Best practice elements of multilevel suicide prevention strategies: a review of systematic reviews.	2011	reviewing references
Oskrochi Y, Maruthappu M, Henriksson M, Davies AH, Shalhoub J.	Beyond the body: A systematic review of the nonphysical effects of a surgical career.	2016	Pubmed
de Vries YA, Roest AM, Beijers L, Turner EH, de Jonge P.	Bias in the reporting of harms in clinical trials of second-generation antidepressants for depression and anxiety: A meta-analysis.	2016	Pubmed
Dualibe AL, Osório FL.	Bipolar Disorder and Early Emotional Trauma: A Critical Literature Review on Indicators of Prevalence Rates and Clinical Outcomes.	2017	Pubmed
Geddes JR, Briess D.	Bipolar disorder.	2007	Pubmed
VanDeusen, Karen M.; Ginebaugh, Kathryn J. Lewis; Walcott, Delores D.	Campus Suicide Prevention: Knowledge, Facts, and Stigma in a College Student Sample	2015	Eric
Sachs KV, Harnke B, Mehler PS, Krantz MJ.	Cardiovascular complications of anorexia nervosa: A systematic review.	2015	Pubmed
DeJong, William; Blanchette, Jason.	Case closed: research evidence on the positive public health impact of the age 21 minimum legal drinking age in the United States.	2014	BVS
Arnberg A, Ost LG.	CBT for children with depressive symptoms: a meta-analysis.	2014	Pubmed
Bridge JA, Iyengar S, Salary CB, Barbe RP, Birmaher B, Pincus HA, Ren L, Brent DA.	Clinical response and risk for reported suicidal ideation and suicide attempts in pediatric antidepressant treatment: a meta-analysis of randomized controlled trials.	2007	Pubmed
Ng QX, Koh SSH, Chan HW, Ho CYX.	Clinical Use of Curcumin in Depression: A Meta-Analysis	2017	Pubmed
Ng QX, Venkatanarayanan N, Ho CY.	Clinical use of Hypericum perforatum (St John's wort) in depression: A meta-analysis	2017	Pubmed
Vermeulen JM, van Rooijen G, van de Kerkhof MPJ, Sutterland AL, Correll CU, de Haan L.	Clozapine and Long-Term Mortality Risk in Patients With Schizophrenia: A Systematic Review and Meta-analysis of Studies Lasting 1.1-12.5 Years.	2019	Pubmed
Asenjo Lobos C, Komossa K, Rummel-Kluge C, Hunger H, Schmid F, Schwarz S, Leucht S.	Clozapine versus other atypical antipsychotics for schizophrenia.	2010	Pubmed
Rosso C, Felisati G, Bulfamante A, Pipolo C.	Cluster headache: crosspoint between otologists and neurologists-treatment of the sphenopalatine ganglion and systematic review	2019	Pubmed
Hetrick SE, Cox GR, Witt KG, Bir JJ, Merry SN.	Cognitive behavioural therapy (CBT), third-wave CBT and interpersonal therapy (IPT) based interventions for preventing depression in children and adolescents.	2016	Pubmed
Hetrick, Sarah E; Cox, Georgina R; Witt, Katrina G; Bir, Julliet J; Merry, Sally N.	Cognitive behavioural therapy (CBT), third-wave CBT and interpersonal therapy (IPT) based interventions for preventing depression in children and adolescents.	2016	BVS
Sarah E Hetrick, Georgina R Cox, Katrina G Witt, Julliet J Bir, Sally N Merry	Cognitive behavioural therapy (CBT), third‐wave CBT and interpersonal therapy (IPT) based interventions for preventing depression in children and adolescents	2016	Cochrane
Anthony C James, Georgina James, Felicity A Cowdrey, Angela Soler, Aislinn Choke	Cognitive behavioural therapy for anxiety disorders in children and adolescents	2015	Cochrane
James A, Soler A, Weatherall R.	Cognitive behavioural therapy for anxiety disorders in children and adolescents.	2005	Pubmed
Reilly S, Planner C, Gask L, Hann M, Knowles S, Druss B, Lester H.	Collaborative care approaches for people with severe mental illness.	2013	Pubmed
Hetrick SE, Purcell R, Garner B, Parslow R.	Combined pharmacotherapy and psychological therapies for post traumatic stress disorder (PTSD).	2010	Pubmed
Ames, D; Camm, J; Cook, P; Falkai, P; Gury, C; Hurley, R; Johnson, G; Piepho, R; Vieweg, V.	Comment minimiser les risques associés à un allongement significatif de l'intervalle QTc chez les personnes souffrant de schizophrénie. Recommandations consensuelles du Cardiac Safety in Schizophrenia Group. / [Minimizing the risks associated with QTc prolongation in people with schizophrenia. A consensus statement by the Cardiac Safety in Schizophrenia Group].	2002	BVS
Oliveira LM, Bermudez MB, Macedo MJA, Passos IC.	Comorbid social anxiety disorder in patients with alcohol use disorder: A systematic review.	2018	Pubmed
Raphael, Beverley; Wooding, Sally; Stevens, Garry; Connor, Jason.	Comorbidity: cannabis and complexity.	2005	BVS
Gartlehner G, Hansen RA, Morgan LC, Thaler K, Lux L, Van Noord M, Mager U, Thieda P, Gaynes BN, Wilkins T, Strobelberger M, Lloyd S, Reichenpfader U, Lohr KN.	Comparative benefits and harms of second-generation antidepressants for treating major depressive disorder: an updated meta-analysis.	2011	Pubmed
Zhou X, Cipriani A, Zhang Y, Cuijpers P, Hetrick SE, Weisz JR, Pu J, Giovane CD, Furukawa TA, Barth J, Coghill D, Leucht S, Yang L, Ravindran AV, Xie P.	Comparative efficacy and acceptability of antidepressants, psychological interventions, and their combination for depressive disorder in children and adolescents: protocol for a network meta-analysis.	2017	Pubmed
Zhou X, Qin B, Whittington C, Cohen D, Liu Y, Del Giovane C, Michael KD, Zhang Y, Xie P.	Comparative efficacy and tolerability of first-generation and newer-generation antidepressant medications for depressive disorders in children and adolescents: study protocol for a systematicreview and network meta-analysis.	2015	Pubmed
Zhou X, Cipriani A, Furukawa TA, Cuijpers P, Zhang Y, Hetrick SE, Pu J, Yuan S, Del Giovane C, Xie P.	Comparative efficacy and tolerability of new-generation antidepressants for major depressive disorder in children and adolescents: protocol of an individual patient data meta-analysis.	2018	Pubmed
da Silva JA, Siegmund G, Bredemeier J.	Crisis interventions in online psychological counseling.	2015	Pubmed
Bonnie Meekums, Vicky Karkou, Andrea Nelson	Dance movement therapy for depression	2015	Cochrane
H. C. Wilcox, H. Kharrazi, R. F. Wilson, R. J. Musci, R. Susukida, F. Gharghabi, A. Zhang, L. Wissow, and K. A. Robinson	Data Linkage Strategies to Advance Youth Suicide Prevention: A Systematic Review for a National Institutes of Health Pathways to Prevention Workshop	2016	reviewing references
Mosley PE, Marsh R, Carter A.	Deep brain stimulation for depression: Scientific issues and future directions.	2015	Pubmed
Hawton K, Arensman E, Townsend E, Bremner S, Feldman E, Goldney R, Gunnell D, Hazell P, van Heeringen K, House A, Owens D, Sakinofsky I, Träskman-Bendz L.	Deliberate self harm: systematic review of efficacy of psychosocial and pharmacological treatments in preventing repetition.	1998	Pubmed
Soomro GM.	Deliberate self-harm (and attempted suicide).	2008	Pubmed
Khan AY, Salaria S, Ovais M, Ide GD.	Depot antipsychotics: Where do we stand?	2016	Pubmed
Hazell P.	Depression in children and adolescents.	2011	Pubmed
Hazell P.	Depression in children and adolescents.	2009	Pubmed
Robinson, Gary; Leckning, Bernard; Midford, Richard; Harper, Helen; Silburn, Sven; Gannaway, Jess; Dolan, Kylie; Delphine, Tim; Hayes, Craig	Developing a School-Based Preventive Life Skills Program for Youth in a Remote Indigenous Community in North Australia	2016	Eric
Gwyther K, Swann R, Casey K, Purcell R, Rice SM.	Developing young men's wellbeing through community and school-based programs: A systematicreview.	2019	Pubmed
Almeida, Joanna; O'Brien, Kimberly H. M.; Gironda, Christina M.; Gross, Emma B	Development, Implementation, and Evaluation of a Comprehensive Course on Suicide in a Master's of Social Work Program	2016	Eric
Gaudiano BA, Beevers CG, Miller IW.	Differential response to combined treatment in patients with psychotic versus nonpsychotic major depression.	2005	Pubmed
Sgobin, Sara Maria Teixeira; Traballi, Ana Luisa Marques; Botega, Neury José; Coelho, Otávio Rizi	Direct and indirect cost of attempted suicide in a general hospital: cost-of-illness study	2015	Scielo
Meerwijk EL, Parekh A, Oquendo MA, Allen IE, Franck LS, Lee KA.	Direct versus indirect psychosocial and behavioural interventions to prevent suicide and suicideattempts: a systematic review and meta-analysis.	2016	Pubmed
Kaizar EE, Greenhouse JB, Seltman H, Kelleher K.	Do antidepressants cause suicidality in children? A Bayesian meta-analysis.	2006	Pubmed
Tompkins, Tanya L.; Witt, Jody; Abraibesh, Nadia	Does a Gatekeeper Suicide Prevention Program Work in a School Setting? Evaluating Training Outcome and Moderators of Effectiveness	2009	Eric
Rohden AI, Benchaya MC, Camargo RS, Moreira TC, Barros HMT, Ferigolo M.	Dropout Prevalence and Associated Factors in Randomized Clinical Trials of Adolescents Treated for Depression: Systematic Review and Meta-analysis.	2017	Pubmed
Mead E, Atkinson G, Richter B, Metzendorf MI, Baur L, Finer N, Corpeleijn E, O'Malley C, Ells LJ.	Drug interventions for the treatment of obesity in children and adolescents.	2016	Pubmed
Donker T, Blankers M, Hedman E, Ljótsson B, Petrie K, Christensen H.	Economic evaluations of Internet interventions for mental health: a systematic review.	2015	Pubmed
Gracia LT Fellmeth, Catherine Heffernan, Joanna Nurse, Shakiba Habibula, Dinesh Sethi	Educational and skills‐based interventions for preventing relationship and dating violence in adolescents and young adults	2013	Cochrane
Oyama H, Sakashita T, Ono Y, Goto M, Fujita M, Koida J.	Effect of community-based intervention using depression screening on elderly suicide risk: a meta-analysis of the evidence from Japan.	2008	Pubmed
Beautrais A, Fergusson D, Coggan C, et al.	Effective strategies for suicide prevention in New Zealand: a review of the evidence.	2007	reviewing references
Méndez-Bustos P, Calati R, Rubio-Ramírez F, Olié E, Courtet P, Lopez-Castroman J.	Effectiveness of Psychotherapy on Suicidal Risk: A Systematic Review of Observational Studies	2019	Pubmed
Noh D, Park YS, Oh EG.	Effectiveness of Telephone-Delivered Interventions Following Suicide Attempts: A SystematicReview.	2016	Pubmed
Strunk, Catherine M.; King, Keith A.; Vidourek, Rebecca A.; Sorter, Michael T.	Effectiveness of the Surviving the Teens® Suicide Prevention and Depression Awareness Program: An Impact Evaluation Utilizing a Comparison Group	2014	Eric
K Witt, A Boland, M Lamblin, P. D McGorry, B. Veness, A. Cipriani, K. Hawton, S. Harvey, H. Christensen, J. Robinson	Effectiveness of universal programmes for the prevention of suicidal ideation, behaviour and mental ill health in medical students: a systematic review and meta-analysis	2019	reviewing references
McCabe R, Garside R, Backhouse A, Xanthopoulou P.	Effectiveness of brief psychological interventions for suicidal presentations: a systematic review.	2018	Pubmed
Andriessen K, Krysinska K, Hill NTM, Reifels L, Robinson J, Reavley N, Pirkis J.	Effectiveness of interventions for people bereaved through suicide: a systematic review of controlled studies of grief, psychosocial and suicide-related outcomes.	2019	Pubmed
Andriessen K, Krysinska K, Hill NTM, Reifels L, Robinson J, Reavley N, Pirkis J.	Effectiveness of interventions for people bereaved through suicide: a systematic review of controlled studies of grief, psychosocial and suicide-related outcomes.	2019	Pubmed
Witt K, Spittal MJ, Carter G, Pirkis J, Hetrick S, Currier D, Robinson J, Milner A.	Effectiveness of online and mobile telephone applications ('apps') for the self-management of suicidal ideation and self-harm: a systematic review and meta-analysis.	2017	Pubmed
Méndez-Bustos P, Calati R, Rubio-Ramírez F, Olié E, Courtet P, Lopez-Castroman J.	Effectiveness of Psychotherapy on Suicidal Risk: A Systematic Review of Observational Studies.	2019	Pubmed
Noh D, Park YS, Oh EG.	Effectiveness of Telephone-Delivered Interventions Following Suicide Attempts: A SystematicReview.	2016	Pubmed
Gayed A, Milligan-Saville JS, Nicholas J, Bryan BT, LaMontagne AD, Milner A, Madan I, Calvo RA, Christensen H, Mykletun A, Glozier N, Harvey SB.	Effectiveness of training workplace managers to understand and support the mental health needs of employees: a systematic review and meta-analysis.	2018	Pubmed
Witt K1,2, Boland A2, Lamblin M2, McGorry PD2,3, Veness B4, Cipriani A5, Hawton K5, Harvey S6, Christensen H6, Robinson J2.	Effectiveness of universal programmes for the prevention of suicidal ideation, behaviour and mental ill health in medical students: a systematic review and meta-analysis.	2019	Pubmed
Hofstra E, van Nieuwenhuizen C, Bakker M, Özgül D, Elfeddali I, de Jong SJ, van der Feltz-Cornelis CM.	Effectiveness of suicide prevention interventions: A systematic review and meta-analysis.	2019	Pubmed
Witt K, Milner A, Allisey A, Davenport L, LaMontagne AD	Effectiveness of suicide prevention programs for emergency and protective services employees: A systematic review and meta-analysis.	2017	Pubmed
Wagenaar AC, Tobler AL, Komro KA.	Effects of alcohol tax and price policies on morbidity and mortality: a systematic review.	2010	Pubmed
Salway T, Plöderl M, Liu J, Gustafson P.	Effects of Multiple Forms of Information Bias on Estimated Prevalence of Suicide Attempts According to Sexual Orientation: An Application of a Bayesian Misclassification Correction Method to Data From a Systematic Review.	2019	Pubmed
Martineau, Marc; Beauchamp, Guy; Marcotte, Diane	Efficacité des interventions en prévention et en promotion de la santé mentale dans les établissements d'enseignement postsecondaire	2017	BVS
Pu J, Zhou X, Liu L, Zhang Y, Yang L, Yuan S, Zhang H, Han Y, Zou D, Xie P.	Efficacy and acceptability of interpersonal psychotherapy for depression in adolescents: A meta-analysis of randomized controlled trials.	2017	Pubmed
Khan A, Faucett J, Emslie GJ, Brown WA.	Efficacy and safety of anti-manic agents in children and adults.	2012	Pubmed
Oya K, Sakuma K, Esumi S, Hashimoto Y, Hatano M, Matsuda Y, Matsui Y, Miyake N, Nomura I, Okuya M, Iwata N, Kato M, Hashimoto R, Mishima K, Watanabe N, Kishi T.	Efficacy and safety of lithium and lamotrigine for the maintenance treatment of clinically stable patients with bipolar disorder: A systematic review and meta-analysis of double-blind, randomized, placebo-controlled trials with an enrichment design.	2019	Pubmed
Emsley R, Berwaerts J, Eerdekens M, Kramer M, Lane R, Lim P, Hough D, Palumbo J.	Efficacy and safety of oral paliperidone extended-release tablets in the treatment of acute schizophrenia: pooled data from three 52-week open-label studies.	2008	Pubmed
Sharp SC, Hellings JA.	Efficacy and safety of selective serotonin reuptake inhibitors in the treatment of depression in children and adolescents: practitioner review.	2006	Pubmed
Julious SA.	Efficacy and suicidal risk for antidepressants in paediatric and adolescent patients.	2013	Pubmed
Strawn JR, Welge JA, Wehry AM, Keeshin B, Rynn MA.	Efficacy and tolerability of antidepressants in pediatric anxiety disorders: a systematic review and meta-analysis.	2015	Pubmed
Zhou X, Qin B, Del Giovane C, Pan J, Gentile S, Liu Y, Lan X, Yu J, Xie P.	Efficacy and tolerability of antidepressants in the treatment of adolescents and young adults with depression and substance use disorders: a systematic review and meta-analysis.	2015	Pubmed
Tighe J, Nicholas J, Shand F, Christensen H.	Efficacy of Acceptance and Commitment Therapy in Reducing Suicidal Ideation and Deliberate Self-Harm: Systematic Review.	2018	Pubmed
Parsaik AK, Singh B, Khosh-Chashm D, Mascarenhas SS.	Efficacy of Ketamine in Bipolar Depression: Systematic Review and Meta-analysis.	2015	Pubmed
Cristea IA, Gentili C, Cotet CD, Palomba D, Barbui C, Cuijpers P.	Efficacy of Psychotherapies for Borderline Personality Disorder: A Systematic Review and Meta-analysis.	2017	Pubmed
du Roscoät E1, Beck F.	Efficient interventions on suicide prevention: a literature review.	2013	reviewing references
Hiran Thabrew, Karolina Stasiak, Sarah E Hetrick, Stephen Wong, Jessica H Huss, Sally N Merry	E‐Health interventions for anxiety and depression in children and adolescents with long‐term physical conditions	2018	Cochrane
Pompili M, Dominici G, Giordano G, Longo L, Serafini G, Lester D, Amore M, Girardi P.	Electroconvulsive treatment during pregnancy: a systematic review.	2014	Pubmed
Leaune E, Ravella N, Vieux M, Poulet E, Chauliac N, Terra JL.	Encountering Patient Suicide During Psychiatric Training: An Integrative, Systematic Review.	2019	Pubmed
Piedrahita S, Laura Elvira; Paz, Karla Mayerling; Romero, Ana Maritza	ESTRATEGIA DE INTERVENCIÓN PARA LA PREVENCIÓN DEL SUICIDIO EN ADOLESCENTES: LA ESCUELA COMO CONTEXTO	2012	Scielo
Miguelez-Fernandez C, de Leon SJ, Baltasar-Tello I, Peñuelas-Calvo I, Barrigon ML, Capdevila AS, Delgado-Gómez D, Baca-García E, Carballo JJ.	Evaluating attention-deficit/hyperactivity disorder using ecological momentary assessment: a systematic review.	2018	Pubmed
Rein, Benjamin A.; McNeil, Daniel W.; Hayes, Allison R.; Hawkins, T. Anne; Ng, H. Mei; Yura, Catherine A.	Evaluation of an Avatar-Based Training Program to Promote Suicide Prevention Awareness in a College Setting	2018	Eric
Shelton RC, Andorn AC, Mallinckrodt CH, Wohlreich MM, Raskin J, Watkin JG, Detke MJ.	Evidence for the efficacy of duloxetine in treating mild, moderate, and severe depression.	2007	Pubmed
Henderson, Claire; Dazzan, Paola; Dernovsek, Mojca; Tavcar, Rok; Brecelj, Marija	Evidence-based prevention strategies of suicide behavior in the world: implications for Slovenia.	2002	BVS
Gary M Cooney, Kerry Dwan, Carolyn A Greig, Debbie A Lawlor, Jane Rimer, Fiona R Waugh, Marion McMurdo, Gillian E Mead	Exercise for depression	2013	Cochrane
Wachter Morris, Carrie A.; Taub, Deborah J.; Servaty-Seib, Heather L.; Lee, Ji-Yeon; Miles, Nathan; Werden, Donald; Prieto-Welch, Susan L.	Expanding Capacity for Suicide Prevention: The ALIVE @ Purdue Train-the-Trainers Program	2015	Eric
Mora-Ríos, Jazmín; Natera, Guillermina; Juárez, Francisco	Expectativas relacionadas con el alcohol en la predicción del abuso en el consumo en jóvenes	2005	Scielo
Boukouvalas E, El-Den S, Murphy AL, Salvador-Carulla L, O'Reilly CL.	Exploring Health Care Professionals' Knowledge of, Attitudes Towards, and Confidence in Caring for People at Risk of Suicide: a Systematic Review.	2019	Pubmed
Fernandez A, Black J, Jones M, Wilson L, Salvador-Carulla L, Astell-Burt T, Black D.	Flooding and mental health: a systematic mapping review.	2015	Pubmed
Cipriani A, Brambilla P, Furukawa T, Geddes J, Gregis M, Hotopf M, Malvini L, Barbui C.	Fluoxetine versus other types of pharmacotherapy for depression.	2005	Pubmed
Schwartz, Allan J.	Four Eras of Study of College Student Suicide in the United States: 1920-2004	2006	Eric
Bem, Danai; Connor, Charlotte; Palmer, Colin; Channa, Sunita; Birchwood, Max.	Frequency and preventative interventions for non-suicidal self-injury and suicidal behaviour in primary school-age children: a scoping review protocol.	2017	BVS
Isaac M, Elias B, Katz LY, Belik SL, Deane FP, Enns MW, et al.	Gatekeeper training as a preventative intervention for suicide: a systematic review.	2009	reviewing references
Yonemoto N, Kawashima Y, Endo K, Yamada M.	Gatekeeper training for suicidal behaviors: A systematic review.	2019	Pubmed
Li LR, Sydenham E, Chaudhary B, Beecher D, You C.	Glucocorticoid with cyclophosphamide for paraquat-induced lung fibrosis.	2014	Pubmed
Linde K, Treml J, Steinig J, Nagl M, Kersting A.	Grief interventions for people bereaved by suicide: A systematic review.	2017	Pubmed
Bravo, Maria Fe; Lahera, Guillermo; Lalucat, Lluis; Fernández-Liria, Alberto. ; en representacion del Grupo Elaborador de la Guia, Asociacion Espanola de Neuropsiquiatria	Guía de práctica clínica sobre el trastorno bipolar: tratamiento farmacológico y psicosocial. / [Clinical practice guideline on bipolar disorder: drug and psychosocial therapy. Asociación Española de Neuropsiquiatría].	2013	BVS
Cipriani A, Rendell JM, Geddes JR.	Haloperidol alone or in combination for acute mania.	2006	Pubmed
Parmar D, Stavropoulou C, Ioannidis JP.	Health outcomes during the 2008 financial crisis in Europe: systematic literature review.	2016	Pubmed
Daniel Eisenberg;Justin Hunt;Nicole Speer;	Help Seeking for Mental Health on College Campuses: Review of Evidence and Next Steps for Research and Practice	2012	reviewing references
Wei Y, Kutcher S, LeBlanc JC.	Hot Idea or Hot Air: A Systematic Review of Evidence for Two Widely Marketed Youth SuicidePrevention Programs and Recommendations for Implementation.	2015	Pubmed
Hilary Thomson, Sian Thomas, Eva Sellstrom, Mark Petticrew	Housing improvements for health and associated socio‐economic outcomes	2013	Cochrane
Reiff, Marian; Kumar, Meeta; Bvunzawabaya, Batsirai; Madabhushi, Soumya; Spiegel, Alaina; Bolnick, Benjamin; Magen, Eran	I CARE: Development and Evaluation of a Campus Gatekeeper Training Program for Mental Health Promotion and Suicide Prevention	2019	Eric
Santos, José Carlos; Simões, Rosa Maria Pereira; Erse, Maria Pedro Queiroz de Azevedo; Façanha, Jorge Daniel Neto;Marques, Lúcia Amélia Fernandes Alves	Impact of "+Contigo" training on the knowledge and attitudes of health care professionals about suicide	2014	Scielo
Silva M, Resurrección DM, Antunes A, Frasquilho D, Cardoso G.	Impact of economic crises on mental health care: a systematic review.	2018	Pubmed
Silva M, Resurrección DM, Antunes A, Frasquilho D, Cardoso G.	Impulsivity in the self-harm and suicidal behavior of young people: A systematic review and meta-analysis.	2019	Pubmed
Pompili M, Lester D, Dominici G, Longo L, Marconi G, Forte A, Serafini G, Amore M, Girardi P.	Indications for electroconvulsive treatment in schizophrenia: a systematic review.	2013	Pubmed
Georgina MacArthur, Deborah M Caldwell, James Redmore, Sarah H Watkins, Ruth Kipping, James White, Catherine Chittleborough, Rebecca Langford, Vanessa Er, Raghu Lingam, Keryn Pasch, David Gunnell, Matthew Hickman, Rona Campbell	Individual‐, family‐, and school‐level interventions targeting multiple risk behaviours in young people	2018	Cochrane
Das, Jai K; Salam, Rehana A; Lassi, Zohra S; Khan, Marium Naveed; Mahmood, Wajeeha; Patel, Vikram; Bhutta, Zulfiqar A.	Interventions for Adolescent Mental Health: An Overview of Systematic Reviews.	2016	BVS
Oakley-Browne MA, Adams P, Mobberley PM.	Interventions for pathological gambling.	2000	Pubmed
Cox GR, Fisher CA, De Silva S, Phelan M, Akinwale OP, Simmons MB, Hetrick SE.	Interventions for preventing relapse and recurrence of a depressive disorder in children and adolescents.	2012	Pubmed
Harrod, Curtis S; Goss, Cynthia W; Stallones, Lorann; DiGuiseppi, Carolyn	Interventions for primary prevention of suicide in university and other post-secondary educational settings	2014	BVS
Curtis S Harrod, Cynthia W Goss, Lorann Stallones, Carolyn DiGuiseppi	Interventions for primary prevention of suicide in university and other post‐secondary educational settings	2014	Cochrane
Harrod CS, Goss CW, Stallones L, DiGuiseppi C.	Interventions for primary prevention of suicide in university and other post-secondary educational settings.	2014	Pubmed
Hawton K, Witt KG, Taylor Salisbury TL, Arensman E, Gunnell D, Townsend E, van Heeringen K, Hazell P.	Interventions for self-harm in children and adolescents.	2015	Pubmed
Pirkis J, Too LS, Spittal MJ, Krysinska K, Robinson J, Cheung YT.	Interventions to reduce suicides at suicide hotspots: a systematic review and meta-analysis.	2015	Pubmed
Moore TH, Kapur N, Hawton K, Richards A, Metcalfe C, Gunnell D.	Interventions to reduce the impact of unemployment and economic hardship on mental health in the general population: a systematic review.	2017	Pubmed
Leavey K, Hawkins R.	Is cognitive behavioural therapy effective in reducing suicidal ideation and behaviour when delivered face-to-face or via e-health? A systematic review and meta-analysis.	2017	Pubmed
Zechmeister I, Kilian R, McDaid D; MHEEN group.	Is it worth investing in mental health promotion and prevention of mental illness? A systematicreview of the evidence from economic evaluations.	2008	Pubmed
Calati R, Courtet P.	Is psychotherapy effective for reducing suicide attempt and non-suicidal self-injury rates? Meta-analysis and meta-regression of literature data.	2016	Pubmed
Rowe C, Spelman L, Oziemski M, Ryan A, Manoharan S, Wilson P, Daubney M, Scott J.	Isotretinoin and mental health in adolescents: Australian consensus.	2014	Pubmed
Reinstatler L, Youssef NA.	Ketamine as a potential treatment for suicidal ideation: a systematic review of the literature.	2015	Pubmed
Bartoli F, Riboldi I, Crocamo C, Di Brita C, Clerici M, Carrà G.	Ketamine as a rapid-acting agent for suicidal ideation: A meta-analysis.	2017	Pubmed
Robert Marx, Emily E Tanner‐Smith, Colleen M Davison, Lee‐Anne Ufholz, John Freeman, Ravi Shankar, Lisa Newton, Robert S Brown, Alyssa S Parpia, Ioana Cozma, Shawn Hendrikx	Later school start times for supporting the education, health, and well‐being of high school students	2017	Cochrane
Milner AJ, Carter G, Pirkis J, Robinson J, Spittal MJ.	Letters, green cards, telephone calls and postcards: systematic and meta-analytic review of brief contact interventions for reducing self-harm, suicide attempts and suicide.	2015	Pubmed
McKnight RF, de La Motte de Broöns de Vauvert SJGN, Chesney E, Amit BH, Geddes J, Cipriani A	Lithium for acute mania	2019	Pubmed
Burgess S, Geddes J, Hawton K, Townsend E, Jamison K, Goodwin G.	Lithium for maintenance treatment of mood disorders.	2001	Pubmed
Burgess S, Geddes J, Hawton K, Townsend E, Jamison K, Goodwin G.	Lithium for maintenance treatment of mood disorders.	2001	Pubmed
Young AH, Hammond JM.	Lithium in mood disorders: increasing evidence base, declining use?	2007	Pubmed
Berglund, G; Nilsson, P; Eriksson, K F; Nilsson, J A; Hedblad, B; Kristenson, H; Lindgärde, F.	Long-term outcome of the Malmö preventive project: mortality and cardiovascular morbidity.	2000	BVS
Muller A, Hughes TL.	Making the invisible visible: a systematic review of sexual minority women's health in Southern Africa.	2016	Pubmed
Barker E, Kõlves K, De Leo D.	Management of suicidal and self-harming behaviors in prisons: systematic literature review of evidence-based activities.	2014	Pubmed
Stuart, Carol; Waalen, Judith Kelly; Haelstromm, Echo.	Many helping hearts: an evaluation of peer gatekeeper training in suicide risk assessment.	2003	BVS
De Silva, Stefanie; Parker, Alexandra; Purcell, Rosemary; Callahan, Patrick; Liu, Ping; Hetrick, Sarah.	Mapping the evidence of prevention and intervention studies for suicidal and self-harming behaviors in young people.	2013	BVS
Bohanna I, Wang X.	Media guidelines for the responsible reporting of suicide: a review of effectiveness.	2012	Pubmed
Grist R, Porter J, Stallard P.	Mental Health Mobile Apps for Preadolescents and Adolescents: A Systematic Review.	2017	Pubmed
Schmidt, Robert C	Mental Health Practitioners' Perceived Levels of Preparedness, Levels of Confidence and Methods Used in the Assessment of Youth Suicide Risk	2016	Eric
Panos PT, Jackson JW, Hasan O, Panos A.	Meta-Analysis and Systematic Review Assessing the Efficacy of Dialectical Behavior Therapy(DBT).	2014	Pubmed
Wehling M.	Meta-analysis of flecainide safety in patients with supraventricular arrhythmias.	2002	Pubmed
David R Foxcroft, Lindsey Coombes, Sarah Wood, Debby Allen, Nerissa ML Almeida Santimano, Maria Teresa Moreira	Motivational interviewing for the prevention of alcohol misuse in young adults	2016	Cochrane
Pane, Heather T.; White, Rachel S.; Nadorff, Michael R.; Grills-Taquechel, Amie; Stanley, Melinda A.	Multisystemic Therapy for Child Non-Externalizing Psychological and Health Problems: A Preliminary Review	2013	Eric
Bethan L Richards, Samuel L Whittle, Rachelle Buchbinder	Muscle relaxants for pain management in rheumatoid arthritis	2012	Cochrane
Kõlves K, Kõlves KE, De Leo D.	Natural disasters and suicidal behaviours: a systematic literature review.	2013	Pubmed
Bethan L Richards, Samuel L Whittle, Rachelle Buchbinder	Neuromodulators for pain management in rheumatoid arthritis	2012	Cochrane
Hetrick SE, McKenzie JE, Cox GR, Simmons MB, Merry SN.	Newer generation antidepressants for depressive disorders in children and adolescents.	2012	Pubmed
Gertler P, Tate RL, Cameron ID.	Non-pharmacological interventions for depression in adults and children with traumatic brain injury.	2015	Pubmed
Indelicato, Natalie Arce; Mirsu-Paun, Anca; Griffin, Wayne D.	Outcomes of a Suicide Prevention Gatekeeper Training on a University Campus	2011	Eric
Reifels L, Mishara BL, Dargis L, Vijayakumar L, Phillips MR, Pirkis J.	Outcomes of Community-Based Suicide Prevention Approaches That Involve Reducing Access to Pesticides: A Systematic Literature Review.	2018	Pubmed
Kumar S, Malone D.	Panic disorder.	2008	Pubmed
Rodríguez-Prat A, Monforte-Royo C, Porta-Sales J, Escribano X, Balaguer A.	Patient Perspectives of Dignity, Autonomy and Control at the End of Life: Systematic Review and Meta-Ethnography.	2016	Pubmed
Newton AS, Hamm MP, Bethell J, Rhodes AE, Bryan CJ, Tjosvold L, Ali S, Logue E, Manion IG.	Pediatric suicide-related presentations: a systematic review of mental health care in the emergency department.	2010	Pubmed
Binks CA, Fenton M, McCarthy L, Lee T, Adams CE, Duggan C.	Pharmacological interventions for people with borderline personality disorder.	2006	Pubmed
Beez T, Steiger HJ, Etminan N.	Pharmacological targeting of secondary brain damage following ischemic or hemorrhagic stroke, traumatic brain injury, and bacterial meningitis - a systematic review and meta-analysis.	2017	Pubmed
Genevieve McArthur, Yumi Sheehan, Nicholas A Badcock, Deanna A Francis, Hua‐Chen Wang, Saskia Kohnen, Erin Banales, Thushara Anandakumar, Eva Marinus, Anne Castles	Phonics training for English‐speaking poor readers	2018	Cochrane
Graeme Tosh, Andrew V Clifton, Jun Xia, Margueritte M White	Physical health care monitoring for people with serious mental illness	2014	Cochrane
Rothenberger, David A.	Physician Burnout and Well-Being: A Systematic Review and Framework for Action	2017	BVS
Rothenberger DA.	Physician Burnout and Well-Being: A Systematic Review and Framework for Action.	2017	Pubmed
Witt K, Milner A, Spittal MJ, Hetrick S, Robinson J, Pirkis J, Carter G.	Population attributable risk of factors associated with the repetition of self-harm behaviour in young people presenting to clinical services: a systematic review and meta-analysis.	2018	Pubmed
Szumilas, Magdalena; Kutcher, Stan.	Post-suicide intervention programs: a systematic review.	2011	BVS
Szumilas M, Kutcher S.	Post-suicide intervention programs: a systematic review.	2011	Pubmed
Carvalho AF, McIntyre RS, Dimelis D, Gonda X, Berk M, Nunes-Neto PR, Cha DS, Hyphantis TN, Angst J, Fountoulakis KN.	Predominant polarity as a course specifier for bipolar disorder: a systematic review.	2014	Pubmed
King, Keith A.; Strunk, Catherine M.; Sorter, Michael T.	Preliminary Effectiveness of Surviving the Teens[R] Suicide Prevention and Depression Awareness Program on Adolescents' Suicidality and Self-Efficacy in Performing Help-Seeking Behaviors	2011	Eric
Binkley, Erin E.; Leibert, Todd W.	Prepracticum Counseling Students' Perceived Preparedness for Suicide Response	2015	Eric
Torok M, Calear AL, Smart A, Nicolopoulos A, Wong Q.	Preventing adolescent suicide: A systematic review of the effectiveness and change mechanisms of suicide prevention gatekeeping training programs for teachers and parents.	2019	Pubmed
Gunnell D, Knipe D, Chang SS, Pearson M, Konradsen F, Lee WJ, Eddleston M.	Prevention of suicide with regulations aimed at restricting access to highly hazardous pesticides: a systematic review of the international evidence.	2017	Pubmed
González-Forteza, Catalina; Arana Quezadas, Daniela Shaíl; Jiménez Tapia, José Alberto	Problemática suicida en adolescentes y el contexto escolar: Vinculación autogestiva con los servicios de salud mental	2008	Scielo
Francisco Bustamante V.1 y Ramón Florenzano U	Programas de prevención del suicidio adolescente en establecimientos escolares: una revisión de la literatura	2013	Scielo
Simões, Rosa Maria Pereira; Santos, José Carlos; Façanha, Jorge; Erse, Maria; Loureiro, Cândida; Marques, Lúcia Amélia;Quaresma, Helena; Matos, Ermelinda	Promoção do bem-estar em adolescentes: contributos do projeto +Contigo	2018	Scielo
Cross, Wendi; Matthieu, Monica M.; Cerel, Julie; Know, Kerry L.	Proximate Outcomes of Gatekeeper Training for Suicide Prevention in the Workplace	2007	Eric
Tonstad S, Davies S, Flammer M, Russ C, Hughes J.	Psychiatric adverse events in randomized, double-blind, placebo-controlled clinical trials of varenicline: a pooled analysis.	2010	Pubmed
Brown EE, Gerretsen P, Pollock B, Graff-Guerrero A.	Psychiatric benefits of lithium in water supplies may be due to protection from the neurotoxicity of lead exposure.	2018	Pubmed
Merry SN, Hetrick SE, Cox GR, Brudevold-Iversen T, Bir JJ, McDowell H.	Psychological and educational interventions for preventing depression in children and adolescents.	2011	Pubmed
Merry S, McDowell H, Hetrick S, Bir J, Muller N.	Psychological and/or educational interventions for the prevention of depression in children and adolescents.	2004	Pubmed
Hiran Thabrew, Karolina Stasiak, Sarah E Hetrick, Liesje Donkin, Jessica H Huss, April Highlander, Stephen Wong, Sally N Merry	Psychological therapies for anxiety and depression in children and adolescents with long‐term physical conditions	2018	Cochrane
Ijaz S, Davies P, Williams CJ, Kessler D, Lewis G, Wiles N.	Psychological therapies for treatment-resistant depression in adults.	2018	Pubmed
Cox GR, Callahan P, Churchill R, Hunot V, Merry SN, Parker AG, Hetrick SE	Psychological therapies versus antidepressant medication, alone and in combination for depression in children and adolescents.	2012	Pubmed
Cox GR, Callahan P, Churchill R, Hunot V, Merry SN, Parker AG, Hetrick SE.	Psychological therapies versus antidepressant medication, alone and in combination for depression in children and adolescents.	2014	Pubmed
Arensman E, Townsend E, Hawton K, Bremner S, Feldman E, Goldney R, Gunnell D, Hazell P, Van Heeringen K, House A, Owens D, Sakinofsky I, Träskman-Bendz L.	Psychosocial and pharmacological treatment of patients following deliberate self-harm: the methodological issues involved in evaluating effectiveness.	2001	Pubmed
Hawton K, Witt KG, Salisbury TLT, Arensman E, Gunnell D, Hazell P, Townsend E, van Heeringen K.	Psychosocial interventions following self-harm in adults: a systematic review and meta-analysis.	2016	Pubmed
Crawford MJ, Thomas O, Khan N, Kulinskaya E.	Psychosocial interventions following self-harm: systematic review of their efficacy in preventing suicide.	2007	Pubmed
van der Sande R, Buskens E, Allart E, van der Graaf Y, van Engeland H.	Psychosocial intervention following suicide attempt: a systematic review of treatmentinterventions.	1997	Pubmed
Bustamante Madsen L, Eddleston M, Schultz Hansen K, Konradsen F.	Quality Assessment of Economic Evaluations of Suicide and Self-Harm Interventions.	2018	Pubmed
Barker E, Kolves K, De Leo D.	Rail-suicide prevention: Systematic literature review of evidence-based activities.	2016	Pubmed
Xu Y, Bai SJ, Lan XH, Qin B, Huang T, Xie P.	Randomized controlled trials of serotonin-norepinephrine reuptake inhibitor in treating major depressive disorder in children and adolescents: a meta-analysis of efficacy and acceptability.	2016	Pubmed
Wyman, Peter A.; Brown, C. Hendricks; Inman, Jeff; Cross, Wendi; Schmeelk-Cone, Karen; Guo, Jing; Pena, Juan B.	Randomized Trial of a Gatekeeper Program for Suicide Prevention: 1-Year Impact on Secondary School Staff	2008	Eric
Jacobson, Jodi M.; Osteen, Phillip J.; Sharpe, Tanya L.; Pastoor, Jennifer B.	Randomized Trial of Suicide Gatekeeper Training for Social Work Students	2012	Eric
Koenig HG.	Religion, spirituality, and health: a review and update	2015	Pubmed
Golder S, Loke YK, Wright K, Norman G.	Reporting of Adverse Events in Published and Unpublished Studies of Health Care Interventions: A Systematic Review.	2016	Pubmed
Balaguru V, Sharma J, Waheed W.	Review: Understanding the effectiveness of school-based interventions to prevent suicide: a realist review.	2012	reviewing references
Tony Kendrick, Magdy El‐Gohary, Beth Stuart, Simon Gilbody, Rachel Churchill, Laura Aiken, Abhishek Bhattacharya, Amy Gimson, Anna L Brütt, Kim de Jong, Michael Moore	Routine use of patient reported outcome measures (PROMs) for improving treatment of common mental health disorders in adults	2016	Cochrane
Kendrick T, El-Gohary M, Stuart B, Gilbody S, Churchill R, Aiken L, Bhattacharya A, Gimson A, Brütt AL, de Jong K, Moore M.	Routine use of patient reported outcome measures (PROMs) for improving treatment of common mental health disorders in adults.	2016	Pubmed
Adams, Lavonne M.; Nguyen, Trung; Morgan, Karen Bell; Gumbleton, Cortney	RU OK: Evaluating the Effectiveness of a Gatekeeper Training Program	2018	Eric
Mo, Phoenix K H; Ko, Ting Ting; Xin, Mei Qi.	School-based gatekeeper training programmes in enhancing gatekeepers’ cognitions and behaviours for adolescent suicide prevention: a systematic review	2018	BVS
Miller, David N.; DuPaul, George J.	School-Based Prevention of Adolescent Suicide: Issues, Obstacles, and Recommendations for Practice.	1996	Eric
Julie A Mytton, Carolyn DiGuiseppi, David Gough, Rod S Taylor, Stuart Logan	School‐based secondary prevention programmes for preventing violence	2006	Cochrane
Mazza, James J.	School-Based Suicide Prevention Programs: Are They Effective?	1997	Eric
Kerryann Walsh, Karen Zwi, Susan Woolfenden, Aron Shlonsky	School‐based education programmes for the prevention of child sexual abuse	2015	Cochrane
Mo PKH, Ko TT, Xin MQ.	School-based gatekeeper training programmes in enhancing gatekeepers' cognitions and behaviours for adolescent suicide prevention: a systematic review.	2018	Pubmed
Williams SB, O'Connor E, Eder M, Whitlock E.	Screening for Child and Adolescent Depression In Primary Care Settings: A Systematic Evidence Review for the U.S. Preventive Services Task Force [Internet].	2009	Pubmed
O'Connor EA, Whitlock EP, Gaynes B, Beil TL.	Screening for Depression in Adults and Older Adults in Primary Care: An Updated SystematicReview [Internet].	2009	Pubmed
Keshavarz H, Fitzpatrick-Lewis D, Streiner DL, Maureen R, Ali U, Shannon HS, Raina P.	Screening for depression: a systematic review and meta-analysis.	2013	Pubmed
Lorna O'Doherty, Kelsey Hegarty, Jean Ramsay, Leslie L Davidson, Gene Feder, Angela Taft	Screening women for intimate partner violence in healthcare settings	2015	Cochrane
Hetrick S, Merry S, McKenzie J, Sindahl P, Proctor M.	Selective serotonin reuptake inhibitors (SSRIs) for depressive disorders in children and adolescents.	2007	Pubmed
Whittington CJ, Kendall T, Fonagy P, Cottrell D, Cotgrove A, Boddington E.	Selective serotonin reuptake inhibitors in childhood depression: systematic review of published versus unpublished data.	2004	Pubmed
Qin B, Zhang Y, Zhou X, Cheng P, Liu Y, Chen J, Fu Y, Luo Q, Xie P.	Selective serotonin reuptake inhibitors versus tricyclic antidepressants in young patients: a meta-analysis of efficacy and acceptability.	2014	Pubmed
Galvez JF, Bauer IE, Sanches M, Wu HE, Hamilton JE, Mwangi B, Kapczinski FP, Zunta-Soares G, Soares JC.	Shared clinical associations between obesity and impulsivity in rapid cycling bipolar disorder: a systematic review.	2014	Pubmed
O'Shea LE, Dickens GL.	Short-Term Assessment of Risk and Treatability (START): systematic review and meta-analysis.	2014	Pubmed
Kishimoto T, Chawla JM, Hagi K, Zarate CA, Kane JM, Bauer M, Correll CU.	Single-dose infusion ketamine and non-ketamine N-methyl-d-aspartate receptor antagonists for unipolar and bipolar depression: a meta-analysis of efficacy, safety and time trajectories.	2016	Pubmed
Villalobos-Galvis, Fredy Hernán.	Situación de la conducta suicida en estudiantes de colegios y universidades de San Juan de Pasto, Colombia	2009	Scielo
Robinson J, Cox G, Bailey E, Hetrick S, Rodrigues M, Fisher S, Herrman H.	Social media and suicide prevention: a systematic review.	2016	Pubmed
Fothergill A, Edwards D, Burnard P.	Stress, burnout, coping and stress management in psychiatrists: findings from a systematicreview.	2004	Pubmed
Alexander, R E.	Stress-related suicide by dentists and other health care workers. Fact or folklore?	2001	BVS
Lawrence, Margaret T.	Student Recognition of and Response to Suicidal Peers	1988	Eric
Lawrence, Margaret T.; Ureda, John R.	Student Recognition of and Response to Suicidal Peers	1990	Eric
Platt B, Hawton K, Simkin S, Mellanby RJ.	Suicidal behaviour and psychosocial problems in veterinary surgeons: a systematic review.	2012	Pubmed
Steele MM, Doey T.	Suicidal behaviour in children and adolescents. part 1: etiology and risk factors.	2007	Pubmed
Kachian ZR, Cohen-Zimerman S, Bega D, Gordon B, Grafman J.	Suicidal ideation and behavior in Huntington's disease: Systematic review and recommendations	2019	Pubmed
Galaif, Elisha R; Sussman, Steve; Newcomb, Michael D; Locke, Thomas F.	Suicidality, depression, and alcohol use among adolescents: a review of empirical findings.	2007	BVS
Keyes, Lee	Suicide and Its Prevention on College Campuses	2012	Eric
Wright-Berryman, Jennifer; Hudnall, Greg; Bledsoe, Cathy; Lloyd, Mary	Suicide Concern Reporting among Utah Youths Served by a School-Based Peer-to-Peer Prevention Program	2019	Eric
Turner, Oliver; Windfuhr, Kirsten; Kapur, Navneet.	Suicide in deaf populations: a literature review.	2007	BVS
Fujisawa, Daisuke; Suzuki, Yuriko; Kato, Takahiro A.; Hashimoto, Naoki; Sato, Ryoko; Aoyama-Uehara, Kumi; Fukasawa, Maiko; Tomita, Masayuki; Watanabe, Koichiro; Kashima, Haruo; Otsuka, Kotaro	Suicide Intervention Skills among Japanese Medical Residents	2013	Eric
Torcasso, Gina; Hilt, Lori M.	Suicide Prevention among High School Students: Evaluation of a Nonrandomized Trial of a Multi-Stage Suicide Screening Program	2017	Eric
Jo Robinson, Alison L Calear, Eleanor Bailey	Suicide prevention in educational settings: a review	2018	reviewing references
Osteen, Philip J.; Jacobson, Jodi M.; Sharpe, Tanya L.	Suicide Prevention in Social Work Education: How Prepared Are Social Work Students?	2014	Eric
Wolitzky-Taylor, Kate; LeBeau, Richard T; Perez, Marcelina; Gong-Guy, Elizabeth; Fong, Timothy	Suicide prevention on college campuses: What works and what are the existing gaps? A systematic review and meta-analysis	2019	BVS
Tsong, Yuying; Young, Jennifer T.; Killer, Jane Duong; Takemoto, Mary Ann; Compliment, Brad	Suicide Prevention Program on a Diverse College Campus: Examining the Effectiveness of a Peer-to-Peer Model	2019	Eric
Miller DN, Eckert TL, Mazza JJ.	Suicide prevention programs in the schools: a review and public health perspective.	2009	reviewing references
Konstantinos N. Fountoulakis a,⁎, Xenia Gonda b,c, Zoltán Rihmer b	Suicide prevention programs through community intervention	2011	reviewing references
Zalsman, Gil; Hawton, Keith; Wasserman, Danuta; van Heeringen, Kees; Arensman, Ella; Sarchiapone, Marco; Carli, Vladimir; Höschl, Cyril; Barzilay, Ran;Balazs, Judit; Purebl, György; Kahn, Jean Pierre; Sáiz, Pilar Alejandra; Lipsicas, Cendrine Bursztein; Bobes, Julio; Cozman, Doina; Hegerl, Ulrich; Zohar, Joseph.	Suicide prevention strategies revisited: 10-year systematic review.	2016	BVS
Mann JJ1, Apter A, Bertolote J, Beautrais A, Currier D, Haas A, Hegerl U, Lonnqvist J, Malone K, Marusic A, Mehlum L, Patton G, Phillips M, Rutz W, Rihmer Z, Schmidtke A, Shaffer D, Silverman M, Takahashi Y, Varnik A, Wasserman D, Yip P, Hendin H.	Suicide prevention strategies: a systematic review.	2005	reviewing references
Guo B, Scott A, Bowker S.	Suicide prevention strategies: Evidence from systematic reviews.	2003	reviewing references
Shadick, Richard; Akhter, Sarah	Suicide Prevention with Diverse College Students	2014	Eric
Donker T, Calear A, Busby Grant J, van Spijker B, Fenton K, Hehir KK, Cuijpers P, Christensen H.	Suicide prevention in schizophrenia spectrum disorders and psychosis: a systematic review.	2013	Pubmed
Pirkis J, Rossetto A, Nicholas A, Ftanou M, Robinson J, Reavley N.	Suicide Prevention Media Campaigns: A Systematic Literature Review.	2017	Pubmed
Wolitzky-Taylor K, LeBeau RT, Perez M, Gong-Guy E, Fong T.	Suicide prevention on college campuses: What works and what are the existing gaps? A systematic review and meta-analysis	2019	Pubmed
Zalsman G, Hawton K, Wasserman D, van Heeringen K, Arensman E, Sarchiapone M, Carli V, Höschl C, Barzilay R, Balazs J, Purebl G, Kahn JP, Sáiz PA, Lipsicas CB, Bobes J, Cozman D, Hegerl U, Zohar J.	Suicide prevention strategies revisited: 10-year systematic review.	2016	Pubmed
Nelson HD, Denneson LM, Low AR, Bauer BW, O'Neil M, Kansagara D, Teo AR.	Suicide Risk Assessment and Prevention: A Systematic Review Focusing on Veterans.	2017	Pubmed
MacDonald, Michael G.; Smith, Julia B.; Hawley, Lisa; Wallace, Erica; Wren, Patricia	Suicide-Related Knowledge, Exposure, and Self-Reported Helping Skills in College Students, Faculty, and Staff	2016	Eric
Rodger, Susan; Bourdage, Renelle; Hancock, Kaitlin; Hsiang, Rebecca; Masters, Robyn; Leschied, Alan	Supporting Students: A GRADE Analysis of the Research on Student Wellness and Classroom Mental Health Support	2019	Eric
McConnellogue, Sheila; Storey, Lesley	System Constraints on Efficacious Teacher Behaviours in School-Based Suicide Prevention Initiatives; A Qualitative Study of Teacher Views and Experiences	2017	Eric
Courtney DB, Duda S, Szatmari P, Henderson J, Bennett K.	Systematic Review and Quality Appraisal of Practice Guidelines for Self-Harm in Children and Adolescents.	2019	Pubmed
Moulton CD, Hopkins CW, Bevan-Jones WR.	Systematic review of pharmacological treatments for depressive symptoms in Huntington's disease.	2014	Pubmed
Teti GL, Rebok F, Rojas SM, Grendas L, Daray FM.	Systematic review of risk factors for suicide and suicide attempt among psychiatric patients in Latin America and Caribbean.	2014	Pubmed
Lobenstein, Monica	Teaching Suicide Prevention Is Positive Youth Development	2018	Eric
Kreuze E, Jenkins C, Gregoski M, York J, Mueller M, Lamis DA, Ruggiero KJ.	Technology-enhanced suicide prevention interventions: A systematic review.	2017	Pubmed
Smaby, Marlow H.; Downing, Jerry	Teen Suicide in Nevada: The Problem, Effective Intervention & Prevention Programs, Status of Programs in Nevada Schools, Exemplary Programs, [and] Guidelines for Nevada School Programs.	1994	Eric
Corry M, Neenan K, Brabyn S, Sheaf G, Smith V.	Telephone interventions, delivered by healthcare professionals, for providing education and psychosocial support for informal caregivers of adults with diagnosed illnesses	2019	Pubmed
Margarita Corry, Kathleen Neenan, Sally Brabyn, Greg Sheaf, Valerie Smith	Telephone interventions, delivered by healthcare professionals, for providing education and psychosocial support for informal caregivers of adults with diagnosed illnesses	2019	Cochrane
Galvão PVM, Silva HRSE, Silva CMFPD.	Temporal distribution of suicide mortality: A systematic review.	2017	Pubmed
Hoare E, Milton K, Foster C, Allender S.	The associations between sedentary behaviour and mental health among adolescents: a systematic review.	2016	Pubmed
Liebling-Boccio, Dana E.; Jennings, Heather R.	The Current Status of Graduate Training in Suicide Risk Assessment	2013	Eric
Wilkinson ST, Ballard ED, Bloch MH, Mathew SJ, Murrough JW, Feder A, Sos P, Wang G, Zarate CA Jr, Sanacora G.	The Effect of a Single Dose of Intravenous Ketamine on Suicidal Ideation: A Systematic Review and Individual Participant Data Meta-Analysis.	2018	Pubmed
Cusimano, Michael D; Sameem, Mojib.	The effectiveness of middle and high school-based suicide prevention programmes for adolescents: a systematic review.	2011	BVS
Aldrich, Rosalie S.; Wilde, Jerry; Miller, Elizabeth	The Effectiveness of QPR Suicide Prevention Training	2018	Eric
Pistone, Isabella; Beckman, Ulrika; Eriksson, Erik; Lagerlöf, Helena; Sager, Morten.	The effects of educational interventions on suicide: A systematic review and meta-analysis.	2019	BVS
Pistone, Isabella; Beckman, Ulrika; Eriksson, Erik; Lagerlöf, Helena; Sager, Morten.	The effects of educational interventions on suicide: A systematic review and meta-analysis.	2019	Pubmed
Wasserman, D; Rihmer, Z; Rujescu, D; Sarchiapone, M; Sokolowski, M; Titelman, D; Zalsman, G; Zemishlany, Z; Carli, V.	The European Psychiatric Association (EPA) guidance on suicide treatment and prevention.	2012	BVS
Downing J.	The health effects of the foreclosure crisis and unaffordable housing: A systematic review and explanation of evidence.	2016	Pubmed
Elliott, Gregory Mayes	The Impact of Online Teaching Strategy on Student Self-Efficacy to Work with Suicidal Clients	2018	Eric
Klimes-Dougan, Bonnie; Klingbeil, David A; Meller, Sarah J.	The impact of universal suicide-prevention programs on the help-seeking attitudes and behaviors of youths	2013	BVS
Kielan, Krzysztof; Kucharska-Pietura, Katarzyna; Warchala, Anna; Konopka, Marek; Pieniazek, Piotr; Hartel, Marcin.	The integration of the computer advisory system together with neuroimaging procedures, neurophysiological markers and psychological cognitive tests in order to obtain evidence based system for the physician treating affective disturbance.	2004	BVS
Norman RE, Byambaa M, De R, Butchart A, Scott J, Vos T.	The long-term health consequences of child physical abuse, emotional abuse, and neglect: a systematic review and meta-analysis.	2012	Pubmed
Nasir BF, Hides L, Kisely S, Ranmuthugala G, Nicholson GC, Black E, Gill N, Kondalsamy-Chennakesavan S, Toombs M.	The need for a culturally-tailored gatekeeper training intervention program in preventing suicideamong Indigenous peoples: a systematic review.	2016	Pubmed
Rehm J, Gmel GE Sr, Gmel G, Hasan OSM, Imtiaz S, Popova S, Probst C, Roerecke M, Room R, Samokhvalov AV, Shield KD, Shuper PA.	The relationship between different dimensions of alcohol use and the burden of disease-an update.	2017	Pubmed
Gallo, Laura L.	The Relationship between Suicide Assessment Knowledge and Self-Efficacy among Practicing School Counselors	2016	Eric
Evans, Rhiannon; Hurrell, Chloe.	The role of schools in children and young people's self-harm and suicide: systematic review and meta-ethnography of qualitative research.	2016	BVS
Evans R, Hurrell C.	The role of schools in children and young people's self-harm and suicide: systematic review and meta-ethnography of qualitative research.	2016	Pubmed
Erdmann E, George M, Voet B, Belcher G, Kolb D, Hiemstra S, Pietrek M, Held P.	The safety and tolerability of candesartan cilexetil in CHF.	2000	Pubmed
Too LS, Milner A, Bugeja L, McClure R.	The socio-environmental determinants of railway suicide: a systematic review.	2014	Pubmed
Hanschmidt F, Lehnig F, Riedel-Heller SG, Kersting A.	The Stigma of Suicide Survivorship and Related Consequences-A Systematic Review.	2016	Pubmed
Iorfino F, Hickie IB, Lee RS, Lagopoulos J, Hermens DF.	The underlying neurobiology of key functional domains in young people with mood and anxiety disorders: a systematic review.	2016	Pubmed
Kalafat, John; Gagliano, Carla	The Use of Simulations to Assess the Impact of an Adolescent Suicide Response Curriculum	1996	Eric
Rebecca Langford, Christopher P Bonell, Hayley E Jones, Theodora Pouliou, Simon M Murphy, Elizabeth Waters, Kelli A Komro, Lisa F Gibbs, Daniel Magnus, Rona Campbell	The WHO Health Promoting School framework for improving the health and well‐being of students and their academic achievement	2014	Cochrane
Holden, Caitlin; McNeill, Elisa Beth; Shipley, Meagan; McDonald, Skye	The World Needs Me: A Suicide Prevention Teaching Technique	2018	Eric
Cusimano MD, Sameem M.	The effectiveness of middle and high school-based suicide prevention programmes for adolescents: a systematic review.	2010	Pubmed
Milner A, Witt K, Pirkis J, Hetrick S, Robinson J, Currier D, Spittal MJ, Page A, Carter GL.	The effectiveness of suicide prevention delivered by GPs: A systematic review and meta-analysis.	2017	Pubmed
Ferguson MS, Reis JA, Rabbetts L, Ashby HJ, Bayes M, McCracken T, Ross C, Procter NG.	The Effectiveness of Suicide Prevention Education Programs for Nurses.	2018	Pubmed
Townsend E, Hawton K, Altman DG, Arensman E, Gunnell D, Hazell P, House A, Van Heeringen K.	The efficacy of problem-solving treatments after deliberate self-harm: meta-analysis of randomized controlled trials with respect to depression, hopelessness and improvement in problems.	2001	Pubmed
Maniglio R.	The impact of child sexual abuse on the course of bipolar disorder: a systematic review.	2013	Pubmed
Librenza-Garcia D, Kotzian BJ, Yang J, Mwangi B, Cao B, Pereira Lima LN, Bermudez MB, Boeira MV, Kapczinski F, Passos IC.	The impact of machine learning techniques in the study of bipolar disorder: A systematic review.	2017	Pubmed
Ougrin D, Tranah T, Stahl D, Moran P, Asarnow JR.	Therapeutic interventions for suicide attempts and self-harm in adolescents: systematic review and meta-analysis.	2016	Pubmed
Turner BJ, Austin SB, Chapman AL.	Treating nonsuicidal self-injury: a systematic review of psychological and pharmacological interventions.	2014	Pubmed
Sakinofsky I.	Treating suicidality in depressive illness. Part 2: does treatment cure or cause suicidality?	2007	Pubmed
Witt K, de Moraes DP, Salisbury TT, Arensman E, Gunnell D, Hazell P, Townsend E, van Heeringen K, Hawton K.	Treatment as usual (TAU) as a control condition in trials of cognitive behavioural-based psychotherapy for self-harm: Impact of content and quality on outcomes in a systematic review.	2018	Pubmed
Solmi M, Pigato G, Kane JM, Correll CU.	Treatment of tardive dyskinesia with VMAT-2 inhibitors: a systematic review and meta-analysis of randomized controlled trials.	2018	Pubmed
John Otasowie, Xavier Castells, Umonoibalo P Ehimare, Clare H Smith	Tricyclic antidepressants for attention deficit hyperactivity disorder (ADHD) in children and adolescents	2014	Cochrane
King, Keith A.; Vidourek, Rebecca A.; Strader, Jennifer L.	University Students' Perceived Self-Efficacy in Identifying Suicidal Warning Signs and Helping Suicidal Friends Find Campus Intervention Resources	2008	Eric
Schwartz J, Fadahunsi O, Hingorani R, Mainali NR, Oluwasanjo A, Aryal MR, Donato A.	Use of Varenicline in Smokeless Tobacco Cessation: A Systematic Review and Meta-Analysis.	2016	Pubmed
Chavez-Ayala, Ruben; Orozco-Núñez, Emanuel; Sánchez-Estrada, Marcela; Hernández-Girón, Carlos.	Violencia y salud mental asociados a pensar o haber intentado emigrar internacionalmente por adolescentes mexicanos	2017	Scielo
Chavez-Ayala, Ruben; Orozco-Núñez, Emanuel; Sánchez-Estrada, Marcela; Hernández-Girón, Carlos.	Violencia y salud mental asociados a pensar o haber intentado emigrar internacionalmente por adolescentes mexicanos	2017	Scielo
Citrome L.	Vortioxetine for major depressive disorder: a systematic review of the efficacy and safety profile for this newly approved antidepressant - what is the number needed to treat, number needed to harm and likelihood to be helped or harmed?	2014	Pubmed
Perry Y, Werner-Seidler A, Calear AL, Christensen H.	Web-Based and Mobile Suicide Prevention Interventions for Young People: A Systematic Review.	2016	Pubmed
Reyes-Portillo JA, Mufson L, Greenhill LL, Gould MS, Fisher PW, Tarlow N, Rynn MA.	Web-based interventions for youth internalizing problems: a systematic review.	2014	Pubmed
Pospos, Sarah; Young, Ilanit Tal; Downs, Nancy; Iglewicz, Alana; Depp, Colin; Chen, James Y; Newton, Isabel; Lee, Kelly; Light, Gregory A; Zisook, Sidney.	Web-Based Tools and Mobile Applications To Mitigate Burnout, Depression, and Suicidality Among Healthcare Students and Professionals: a Systematic Review.	2018	BVS
Pospos S, Young IT, Downs N, Iglewicz A, Depp C, Chen JY, Newton I, Lee K, Light GA, Zisook S.	Web-Based Tools and Mobile Applications To Mitigate Burnout, Depression, and Suicidality Among Healthcare Students and Professionals: a Systematic Review.	2018	Pubmed
Robinson J, Bailey E, Witt K, Stefanac N, Milner A, Currier D, Pirkis J, Condron P, Hetrick S.	What Works in Youth Suicide Prevention? A Systematic Review and Meta-Analysis.	2018	Pubmed
Simpson RC, Grindlay DJ, Williams HC.	What's new in acne? An analysis of systematic reviews and clinically significant trials published in 2010-11.	2011	Pubmed
Oakley-Browne MA, Adams P, Mobberley PM.	WITHDRAWN: Interventions for pathological gambling.	2007	Pubmed
Harden A, Rees R, Shepherd J, Brunton G, Oliver S, Oakley, A.	Young people and mental health: a systematic review of research on barriers and facilitators.	2007	reviewing references
Aggarwal S, Patton G, Reavley N, Sreenivasan SA, Berk M.	Youth self-harm in low- and middle-income countries: Systematic review of the risk and protective factors.	2017	Pubmed
Gould MS, Greenberg T, Velting DM, Shaffer D.	Youth suicide risk and preventive interventions: a review of the past 10 years.	2003	reviewing references
Goldston DB, Molock SD, Whitbeck LB, Murakami JL, Zayas LH, Hall GC	Cultural considerations in adolescent suicide prevention and psychosocial treatment.	2008	Pubmed
Hamilton E, Klimes-Dougan B	Gender differences in suicide prevention responses: implications for adolescents based on an illustrative review of the literature.	2015	Pubmed
